# Supplementary material for: Synthesis and Properties of Ethylene Imine-Based Porous Polymer Nanocomposites with Metal Oxide Nanoparticles
Source: Molecules. 2025 Aug 31;30(17):3574. doi: 10.3390/molecules30173574 (PMC12430365; doi:10.3390/molecules30173574)
Supplement: Supplementary file 1 [file molecules-30-03574-s001.zip]

Archive with 1 entries (1 files):
- molecules-3818347-supplementary.pdf
